# Supplementary material for: Effects of the Essential Oil from Pistacia lentiscus Var. chia on the Lateral Line System and the Gene Expression Profile of Zebrafish (Danio rerio)
Source: Molecules. 2019 Oct 30;24(21):3919. doi: 10.3390/molecules24213919 (PMC6864543; doi:10.3390/molecules24213919)
Supplement: Supplementary file 1 [file molecules-24-03919-s001.zip]

Archive with 5 entries (5 files):
- Supplementary files/Figure S1.docx
- Supplementary files/FIGURE S1.tif
- Supplementary files/Figure S2.docx
- Supplementary files/FIGURE S2.tif
- Supplementary files/Table S1.docx
